# Supplementary material for: Patient and allograft outcomes after kidney transplant for the Indigenous patients in the United States
Source: PLoS One. 2021 Feb 3;16(2):e0244492. doi: 10.1371/journal.pone.0244492 (PMC7857629; doi:10.1371/journal.pone.0244492)
Supplement: S1 File — (XLSX) [file pone.0244492.s001.xlsx]

## Sheet: data
race	Pre_TX_CVE	cardio_his_yn	cad_mi_pre	cabg_pre	hf_pre	cva_pre	pvd_pre	cas_pre	cad_mi_cabg_pre	cva_pvd_pre	Pre_TX_cancer	Type_of_Cancer	HTN	Diabetes_Pre_TX	Smoking_history	Diabetes_Post_Tx	HTN_Post_Tx	post_TX_CAD	AMI	HF	HF_type	CABG	CVA	TIA	PVD	cad_mi_cabg_post	cva_tia_pvd_post	Infectious_complications	Type_of_infection	Infection_Severity	BK_infection	CMV_viremia	CMV_infection	CMV_infection_new	Malignancy	Malignancy_type	Statin_at_last_f_u	ASA	Beta_blocker	Prograf_dose_day	prednisone_dose	Imuran_dose_day	Cyclosporine_dose_day	ED_visits_since_Tx	ED_visits_since_Tx_yn	Re_Hospitalizations_since_Tx_yn	Re_Hospitalizations_since_Tx	death	donor_type
White	2	1	0	1	0	0	0	0	1	0	1	Lymphoma	1	0	1	0	1	0	0	0		0	0	0	0	0	0	0			1	0	0	0	0		0	1	0	7.5				5	1	1	4	0	deceased
White	2,6	1	0	1	0	0	0	1	1	0	0		1	0	0	0	1	0	0	0		0	0	0	0	0	0	0			0	0	0	0	0		0	1	1	1	5			1	1	0	0	0	deceased
White	0	0	0	0	0	0	0	0	0	0	0		1	1	0	1	1	0	0	0		0	0	0	0	0	0	0			1	0	0	0	0		0	0	1	3	5			1	1	0	0	0	deceased
White	1	1	1	0	0	0	0	0	1	0	0		1	1	0	1	1	1	0	0		0	0	0	0	1	0	1	2	0	0	0	0	0	0		0	1	1	2	0			6	1	1	5	0	deceased
White	0	0	0	0	0	0	0	0	0	0	0		1	0	0	0	1	0	0	0		0	0	0	0	0	0	0			1	0	0	0	0		1	0	0	1	5			1	1	1	4	0	living
White	0	0	0	0	0	0	0	0	0	0	0		1	0	1	0	1	0	0	0		0	0	0	0	0	0	1	3	0	1	1	0	1	0		0	0	0	0.5	0			0	0	0	0	0	living
White	1	1	1	0	0	0	0	0	1	0	0		1	0	0	0	1	0	0	0		0	0	0	0	0	0	0			0	0	0	0	0		1	0	0	2.5	0			1	1	1	1	0	living
White	0	0	0	0	0	0	0	0	0	0	0		1	0	1	0	1	0	0	0		0	0	0	0	0	0	0			0	0	0	0	0		1	1	0	2	5			1	1	1	1	0	deceased
White	0	0	0	0	0	0	0	0	0	0	0		1	0	1	1	1	0	0	0		0	0	0	0	0	0	0			0	1	0	1	1	SCC Skin	1	0	0	3	5			0	0	0	0	0	living
White	2	1	0	1	0	0	0	0	1	0	0		1	1	1	1	0	0	0	0		0	0	0	0	0	0	1	3	2	0	0	0	0	0		0	0	0	4	5			0	0	1	1	0	deceased
White	0	0	0	0	0	0	0	0	0	0	1	Colon	1	0	0	0	1	0	0	0		0	0	0	0	0	0	0			1	0	0	0	1	Skin Cx	1	1	1	2	5			2	1	0	0	0	living
White	0	0	0	0	0	0	0	0	0	0	1	Skin	1	0	1	0	0	0	0	0		0	0	0	0	0	0	1	1	0	0	1	0	1	0		0	0	0	3	0			0	0	1	1	0	living
White	0	0	0	0	0	0	0	0	0	0	0		1	0	0	1	1	0	0	0		0	0	0	0	0	0	0			1	0	0	0	0		0	0	0	2	5			0	0	0	0	0	living
White	1	1	1	0	0	0	0	0	1	0	0		1	0	1	0	1	1	1	0		0	0	0	0	1	0	0			0	0	0	0	1	Skin Cx	1	1	1	2.5	5			8	1	1	9	0	living
White	0	0	0	0	0	0	0	0	0	0	0		1	0	1	0	1	0	0	0		0	0	0	0	0	0	1	3	2	1	0	0	0	0		0	0	1	3	10			10	1	1	7	0	living
White	1,3	1	1	0	1	0	0	0	1	0	0		1	1	1	1	1	0	0	0		0	0	0	0	0	0	1	3	2	0	0	0	0	0		1	1	1	0	5		200	5	1	1	2	0	deceased
White	4	1	0	0	0	1	0	0	0	1	0		0	0	0	0	1	0	0	0		0	0	0	0	0	0	0			0	0	0	0	1	Skin Cx	0	0	0	11	0			0	0	0	0	0	living
White	0	0	0	0	0	0	0	0	0	0	0		1	0	0	0	1	0	0	1	2	0	1	0	0	0	1	1	4	1	0	0	0	0	0		1	0	1	5	5			18	1	1	22	1	living
White	0	0	0	0	0	0	0	0	0	0	0		1	0	0	0	1	0	0	0		0	0	0	0	0	0	0			0	0	0	0	0		0	0	0	2.5	5			1	1	0	0	0	living
White	0	0	0	0	0	0	0	0	0	0	0		0	0	1	0	0	0	0	0		0	0	0	0	0	0	1	3	0	0	0	0	0	0		0	0	0	2	0			11	1	1	8	0	living
White	0	0	0	0	0	0	0	0	0	0	0		1	0	0	0	1	0	0	0		0	0	0	0	0	0	0			0	0	0	0	0		0	0	0	7	5			0	0	0	0	0	living
White	0	0	0	0	0	0	0	0	0	0	1	Melanoma	1	0	0	0	1	0	0	0		0	0	0	0	0	0	0			0	0	0	0	0		1	1	1	3	5			0	0	0	0	0	deceased
White	0	0	0	0	0	0	0	0	0	0	0		1	0	2	0	1	0	0	0		0	0	0	0	0	0	1	2	0	0	0	0	0	0		0	0	1	3	0			18	1	1	7	0	living
White	0	0	0	0	0	0	0	0	0	0	0		1	0	0	0	1	0	0	0		0	0	0	0	0	0	0			0	0	0	0	0		1	0	0	3	5			0	0	0	0	0	living
White	0	0	0	0	0	0	0	0	0	0	1	Met SCC H&N	1	0	1	0	1	0	0	1	2	0	0	0	0	0	0	1	2	2	1	0	0	0	1	Urothelial	0	0	1	3	10			25	1	1	21	0	deceased
White	0	0	0	0	0	0	0	0	0	0	1	Ocular Melanoma	0	0	1	0	0	0	0	0		0	0	0	0	0	0	0			1	0	0	0	0		0	0	0	2	5			6	1	1	2	0	living
White	0	0	0	0	0	0	0	0	0	0	0		1	0	0	0	0	0	0	0		0	0	0	0	0	0	1	2,3	0	0	0	0	0	0		0	0	1	1	5			8	1	1	3	0	deceased
White	0	0	0	0	0	0	0	0	0	0	0		1	1	0	1	1	0	0	0		0	0	0	0	0	0	1	2	2	0	0	0	0	0		0	0	1	0	0		175	9	1	1	3	0	living
White	3	1	0	0	1	0	0	0	0	0	0		0	0	1	0	0	0	0	1	2	0	0	0	0	0	0	0			0	0	0	0	0		0	1	0	1	5			0	0	1	1	0	living
White	0	0	0	0	0	0	0	0	0	0	1	Rectal	1	0	0	0	1	0	0	0		0	0	0	0	0	0	0			0	0	0	0	0		0	0	0	5	5			4	1	1	3	1	living
White	0	0	0	0	0	0	0	0	0	0	1	RCC	1	0	0	0	1	0	0	0		0	0	0	0	0	0	0			0	0	0	0	0		0	1	1	6	0			0	0	0	0	0	living
White	0	0	0	0	0	0	0	0	0	0	0		1	1	0	1	1	0	0	0		0	0	0	0	0	0	1	2	2	0	0	0	0	0		0	0	1	8	5	100		0	0	1	2	0	deceased
White	0	0	0	0	0	0	0	0	0	0	0		0	0	0	0	1	0	0	0		0	0	0	0	0	0	0			0	0	0	0	0		1	1	1	7	5			1	1	1	1	1	deceased
White	0	0	0	0	0	0	0	0	0	0	0		0	0	0	0	1	0	0	0		0	0	0	0	0	0	0			0	0	0	0	0		0	0	1	2	10			0	0	0	0	0	living
White	1	1	1	0	0	0	0	0	1	0	1	Prostate	1	0	1	0	1	0	0	0		0	0	0	0	0	0	0			1	1	0	1	0		1	0	1	3	5			2	1	1	2	0	deceased
White	0	0	0	0	0	0	0	0	0	0	0		1	0	1	0	0	0	0	0		0	0	0	0	0	0	0			0	1	0	1	0		0	0	0	2	5			6	1	0	0	0	living
White	1	1	1	0	0	0	0	0	1	0	1	Skin	1	0	0	0	1	1	1	1	2	0	0	0	0	1	0	0			0	1	1	1	1	RCC	1	1	1	4	5			2	1	1	2	0	living
White	0	0	0	0	0	0	0	0	0	0	1	Breast, Thyroid	0	1	0	0	1	0	0	0		0	0	0	0	0	0	1	2	2	0	0	0	0	1	Oncocytoma	0	0	1	0			250	3	1	1	2	0	deceased
White	2,4,5	1	0	1	0	1	1	0	1	1	0		1	1	1	1	1	1	1	1	1	0	0	0	1	1	1	0			0	0	0	0	0		0	1	1	3	0			12	1	1	14	0	deceased
White	0	0	0	0	0	0	0	0	0	0	0		1	0	0	0	1	0	0	0		0	0	0	0	0	0	0			0	0	0	0	1	Pancreatic	0	0	1	2	5			9	1	1	11	1	deceased
White	3	1	0	0	1	0	0	0	0	0	0		0	0	1	0	0	0	0	0		0	0	0	1	0	1	1	4	3	1	1	0	1	0		0	0	0	6	5			6	1	1	5	0	deceased
American Indian/Alaskan Native	0	0	0	0	0	0	0	0	0	0	0		1	0	0	1	0	0	0	0		0	0	0	0	0	0	1	2	2	0	0	0	0	0		0	1	0	5	0			6	1	1	5	0	deceased
White	2	1	0	1	0	0	0	0	1	0	1	Skin	1	0	1	1	1	0	0	0		0	0	0	0	0	0	0			0	0	0	0	0		0	0	1	1	5			1	1	0	0	1	living
White	0	0	0	0	0	0	0	0	0	0	0		1	0	0	0	1	0	0	0		0	0	0	0	0	0	1	3	2	0	0	0	0	1	Stomach	0	0	1	5	10			6	1	1	2	1	deceased
White	0	0	0	0	0	0	0	0	0	0	1	Skin	1	0	1	0	0	0	0	0		0	0	0	0	0	0	0			0	1	0	1	0		1	0	0	1	7.5			4	1	0	0	0	living
White	0	0	0	0	0	0	0	0	0	0	0		0	0	0	0	0	0	0	0		0	0	0	0	0	0	0			0	1	0	1	0		0	0	0	3	0			1	1	1	4	0	living
White	5	1	0	0	0	0	1	0	0	1	1	Dysgermoma	1	0	0	0	1	0	0	0		0	0	0	0	0	0	1	4	1	0	0	0	0	1	Neuroendocrine	1	0	1	2	0			17	1	1	10	1	living
White	0	0	0	0	0	0	0	0	0	0	0		1	0	0	0	1	0	0	0		0	0	0	0	0	0	1	2	0	0	0	0	0	0		0	1	0	2.5	0			6	1	1	1	0	living
White	0	0	0	0	0	0	0	0	0	0	0		1	0	0	0	1	0	0	1	1	0	0	0	0	0	0	0			0	0	0	0	1	Stage 4 SCC H+N	0	0	1	0	5			12	1	1	16	1	deceased
White	0	0	0	0	0	0	0	0	0	0	0		1	0	1	0	0	0	0	0		0	0	0	0	0	0	0			0	0	0	0	0		1	0	0	1.5	0			0	0	0	0	0	living
White	1,3,4	1	1	0	1	1	0	0	1	1	1	Cervical	1	0	0	0	1	0	0	0		0	0	0	0	0	0	1	3	3	1	0	0	0	0		0	0	0	2	10			3	1	1	6	0	deceased
White	0	0	0	0	0	0	0	0	0	0	0		1	1	0	1	1	0	0	0		0	0	0	0	0	0	0			0	0	0	0	0		0	1	1	3	5			0	0	0	0	0	deceased
White	0	0	0	0	0	0	0	0	0	0	1	NHL	1	0	1	0	1	0	0	0		0	0	0	0	0	0	1	4	2	0	0	0	0	0		0	0	0	2	5			2	1	0	0	1	deceased
White	0	0	0	0	0	0	0	0	0	0	0		0	0	0	0	0	0	0	0		0	0	0	0	0	0	0			0	0	0	0	0		1	0	0	2	0			0	0	0	0	0	living
White	0	0	0	0	0	0	0	0	0	0	0		1	0	1	0	1	0	0	0		0	0	0	0	0	0	1	1	0	0	0	0	0	0		1	0	0	2.5	0			9	1	1	5	0	living
White	4	1	0	0	0	1	0	0	0	1	1	Cervical	1	1	0	1	1	0	0	0		0	0	0	0	0	0	0			0	0	0	0	0		0	1	0	2	0			1	1	1	4	0	deceased
White	3	1	0	0	1	0	0	0	0	0	0		1	1	0	1	1	0	0	0		0	0	0	0	0	0	1	2,3	2	0	0	0	0	0		1	1	0	3	5			0	0	1	1	0	living
White	0	0	0	0	0	0	0	0	0	0	0		1	0	1	0	1	0	0	0		0	1	1	0	0	1	0			1	0	0	0	0		1	0	1	2.5	0			7	1	1	7	0	deceased
American Indian/Alaskan Native	0	0	0	0	0	0	0	0	0	0	0		1	1	0	1	1	0	0	0		0	0	0	0	0	0	0			0	0	0	0	0		0	0	0	1	0			0	0	0	0	0	deceased
White	5	1	0	0	0	0	1	0	0	1	0		1	1	1	1	1	0	0	1	1	0	0	0	0	0	0	0			0	0	0	0	0		1	1	1	3	0			9	1	1	8	1	living
White	0	0	0	0	0	0	0	0	0	0	0		1	0	0	0	0	0	0	0		0	0	0	0	0	0	0			0	0	0	0	0		1	0	0	2	0			1	1	0	0	0	living
White	0	0	0	0	0	0	0	0	0	0	0		1	0	0	0	1	0	0	0		0	0	0	0	0	0	0			0	0	0	0	1	Prostate	0	0	0	2.5	0			0	0	0	0	0	living
White	0	0	0	0	0	0	0	0	0	0	0		1	0	1	0	1	0	0	0		0	0	0	0	0	0	0			0	0	0	0	0		0	0	0	2	5	100		1	1	1	7	0	deceased
American Indian/Alaskan Native	0	0	0	0	0	0	0	0	0	0	0		1	0	1	1	1	0	0	0		0	0	0	0	0	0	0			0	0	0	0	0		0	0	1	4.5	0			1	1	1	1	0	deceased
White	0	0	0	0	0	0	0	0	0	0	1	Bronchial	1	0	1	0	0	0	0	0		0	0	0	0	0	0	1	3	2	0	0	0	0	0		0	0	0	5	5			2	1	1	2	0	living
White	1	1	1	0	0	0	0	0	1	0	0		1	0	0	0	1	0	0	0		0	0	0	0	0	0	1	2	0	0	0	0	0	0		1	0	1	2	5			3	1	0	0	0	living
White	0	0	0	0	0	0	0	0	0	0	0		1	0	1	0	0	0	0	0		0	0	0	0	0	0	1	2	3	1	0	0	0	0		0	0	0	2	5			4	1	1	6	0	deceased
White	0	0	0	0	0	0	0	0	0	0	1	MGUS	0	0	1	0	1	0	0	0		0	0	0	0	0	0	1	4	0	0	0	0	0	0		0	1	1	1	1			0	0	1	1	0	living
White	0	0	0	0	0	0	0	0	0	0	0		1	1	1	1	1	0	0	1	1	0	0	0	0	0	0	1	4	2	0	0	0	0	0		0	1	0	5	5			10	1	1	17	0	living
White	1	1	1	0	0	0	0	0	1	0	0		1	1	0	1	1	0	0	0		0	0	0	0	0	0	0			0	0	0	0	0		1	1	1	3	5			1	1	0	0	0	living
White	0	0	0	0	0	0	0	0	0	0	0		1	1	0	1	1	0	0	0		0	0	0	0	0	0	1	1	0	1	1	0	1	0		0	1	0	3	5			23	1	1	27	0	living
White	0	0	0	0	0	0	0	0	0	0	0		1	0	0	0	1	0	0	1	1	0	0	0	1	0	1	0			0	0	0	0	1	Skin Cx	1	0	1	1	5			11	1	1	19	1	living
White	1,5	1	1	0	0	0	1	0	1	1	0		1	1	1	1	1	0	0	0		0	0	0	0	0	0	1	2	2	0	0	0	0	0		1	0	1	1	0			2	1	1	1	0	deceased
White	0	0	0	0	0	0	0	0	0	0	0		0	0	0	0	1	0	0	0		0	0	0	0	0	0	1	1	0	0	0	0	0	0		1	0	0	2	5			1	1	0	0	0	living
White	0	0	0	0	0	0	0	0	0	0	1	Brown's Tumor	1	0	2	0	1	0	0	0		0	0	0	0	0	0	1	2	2	0	1	0	1	0		0	0	1	5	5			4	1	1	3	0	deceased
White	0	0	0	0	0	0	0	0	0	0	0		1	0	1	0	0	0	0	0		0	0	0	0	0	0	1	2	0	0	0	0	0	0		1	0	0	7	0			0	0	0	0	0	living
White	0	0	0	0	0	0	0	0	0	0	0		1	0	2	1	1	0	0	0		0	0	0	0	0	0	0			0	0	0	0	0		0	0	1	1	0			1	1	1	1	0	living
White	0	0	0	0	0	0	0	0	0	0	0		0	0	1	0	0	0	0	0		0	0	0	0	0	0	1	2	0	0	0	0	0	0		0	0	0	1	5			2	1	1	1	0	deceased
White	0	0	0	0	0	0	0	0	0	0	0		1	0	0	0	1	1	1	1	1	1	0	0	0	1	0	0			0	0	0	0	0		1	1	1	2	0			25	1	1	7	0	living
White	2	1	0	1	0	0	0	0	1	0	1	RCC	1	1	1	1	1	0	0	0		0	0	0	0	0	0	1	3	0	0	0	0	0	0		0	0	1	5	0			5	1	1	5	0	living
White	0	0	0	0	0	0	0	0	0	0	0		1	1	0	1	0	0	0	0		0	0	0	0	0	0	0			1	0	0	0	0		1	0	0	2	5			0	0	0	0	0	living
White	0	0	0	0	0	0	0	0	0	0	0		1	0	1	0	1	0	0	0		0	0	0	0	0	0	0			0	0	0	0	0		0	0	0	2	5			3	1	1	2	0	living
White	0	0	0	0	0	0	0	0	0	0	0		1	1	1	1	1	0	0	0		0	0	0	0	0	0	0			0	0	0	0	0		0	0	0	7	5			0	0	0	0	0	living
White	0	0	0	0	0	0	0	0	0	0	1	Melanoma	1	0	0	0	1	0	0	0		0	0	0	0	0	0	0			0	0	0	0	0		1	0	0	5	5			0	0	0	0	0	living
White	0	0	0	0	0	0	0	0	0	0	1	RCC, Prostate	1	0	1	0	1	0	0	0		0	0	0	0	0	0	0			1	0	0	0	0		0	1	0	7	0			3	1	1	3	0	living
American Indian/Alaskan Native	0	0	0	0	0	0	0	0	0	0	1	RCC/TCC	1	0	1	0	1	0	0	0		0	0	0	0	0	0	0			0	0	0	0	0		0	0	0				125	5	1	1	3	0	living
White	4	1	0	0	0	1	0	0	0	1	0		1	1	0	0	0	0	0	0		0	0	0	0	0	0	0			0	0	0	0	0		0	1	0	3.5	5			0	0	0	0	0	deceased
White	0	0	0	0	0	0	0	0	0	0	0		1	0	1	1	1	0	0	1	2	0	0	0	0	0	0	1	3	2	1	1	0	1	0		1	0	1	3	0			24	1	1	23	1	deceased
White	1	1	1	0	0	0	0	0	1	0	1	Breast	1	0	0	0	0	0	0	1	2	0	0	0	0	0	0	0			0	0	0	0	0		0	0	0	2	5			4	1	1	5	0	deceased
White	0	0	0	0	0	0	0	0	0	0	1	Breast	1	0	0	0	1	0	0	0		0	0	0	0	0	0	0			0	0	0	0	0		1	0	1		5			1	1	0	0	0	deceased
White	0	0	0	0	0	0	0	0	0	0	1	RCC	1	0	0	0	1	0	0	0		0	0	0	0	0	0	0			1	0	0	0	0		0	0	1	1.5	0			0	0	0	0	0	deceased
White	0	0	0	0	0	0	0	0	0	0	1	Large Cell Tumor Leg	1	0	1	0	1	0	0	0		0	0	0	1	0	1	1	4	2	0	0	0	0	0		0	0	0					0	0	0	0	0	deceased
White	0	0	0	0	0	0	0	0	0	0	1	RCC	1	0	1	0	0	0	0	0		0	0	0	0	0	0	0			0	0	0	0	0		1	0	0	2	0			2	1	1	1	0	living
White	0	0	0	0	0	0	0	0	0	0	0		0	0	0	0	1	0	0	0		0	0	0	0	0	0	1	4	0	0	0	0	0	0		0	0	0	8	0			2	1	0	0	0	living
White	2	1	0	1	0	0	0	0	1	0	0		1	1	1	1	1	0	0	0		0	0	0	0	0	0	1	1	2	1	0	0	0	1	SCC Lung	0	1	0	6	10			4	1	1	8	1	living
White	0	0	0	0	0	0	0	0	0	0	0		1	0	1	1	1	0	0	0		0	0	0	0	0	0	1	2	0	1	0	0	0	0		1	1	1	3	0			1	1	0	0	0	living
White	1,6	1	1	0	0	0	0	1	1	0	0		1	1	2	1	1	0	1	0		0	0	0	1	1	1	1	3	2	1	1	0	1	0		1	0	1	4	10			3	1	1	11	1	living
White	1,4	1	1	0	0	1	0	0	1	1	0		1	1	2	1	1	0	0	0		0	0	0	0	0	0	0			0	0	0	0	0		0	1	1	1.5	0			6	1	1	1	0	deceased
White	0	0	0	0	0	0	0	0	0	0	0		1	1	0	1	1	0	0	0		0	0	0	0	0	0	0			0	0	0	0	0		1	0	1	2	0			1	1	1	2	0	living
White	1	1	1	0	0	0	0	0	1	0	1	Bladder	1	0	1	0	1	0	0	0		0	0	0	0	0	0	0			0	0	0	0	0		0	0	1	1.5	0			0	0	0	0	0	deceased
White	1	1	1	0	0	0	0	0	1	0	0		1	0	1	0	1	0	0	0		0	0	0	0	0	0	0			0	0	0	0	0		0	0	1	1.5	15			1	1	0	0	0	living
White	0	0	0	0	0	0	0	0	0	0	0		1	0	0	0	0	0	0	0		0	0	0	0	0	0	1	2	2	0	0	0	0	1	Melanoma	0	0	0	4	5			1	1	1	3	0	deceased
White	0	0	0	0	0	0	0	0	0	0	0		1	0	1	0	1	0	0	0		0	0	0	0	0	0	1	2	0	1	0	0	0	0		0	0	0	6	0			3	1	0	0	0	deceased
American Indian/Alaskan Native	0	0	0	0	0	0	0	0	0	0	0		1	1	1	1	1	0	0	0		0	0	0	0	0	0	0			0	0	0	0	0		0	1	0					0	0	0	0	0	living
American Indian/Alaskan Native	1	1	1	0	0	0	0	0	1	0	1	RCC	1	0	0	0	1	0	0	0		0	0	0	0	0	0	0			0	0	0	0	0		1	1	1	1.5	5			1	1	0	0	0	deceased
White	1,4	1	1	0	0	1	0	0	1	1	0		1	0	0	0	0	0	0	0		0	0	0	0	0	0	0			0	0	0	0	0		0	0	1	2	0			4	1	0	0	0	deceased
American Indian/Alaskan Native	0	0	0	0	0	0	0	0	0	0	0		1	1	0	1	1	0	0	0		0	0	0	0	0	0	1	2	2	0	1	0	1	0		0	0	1	2	5			0	0	0	0	0	deceased
American Indian/Alaskan Native	0	0	0	0	0	0	0	0	0	0	0		1	1	1	1	1	0	0	0		0	0	0	0	0	0	1	2	2	0	0	0	0	0		0	1	0	2	5			2	1	1	4	0	deceased
American Indian/Alaskan Native	0	0	0	0	0	0	0	0	0	0	0		1	1	0	1	0	0	0	0		0	0	0	0	0	0	0			1	0	0	0	0		0	0	0	2	0			0	0	1	1	0	deceased
White	0	0	0	0	0	0	0	0	0	0	0		1	0	0	1	1	0	0	0		0	0	0	0	0	0	0			0	0	0	0	0		0	0	1	3	5			9	1	1	6	0	living
American Indian/Alaskan Native	0	0	0	0	0	0	0	0	0	0	0		1	0	2	0	1	0	0	0		0	0	0	0	0	0	1	2,3	2	0	0	0	0	0		0	0	0	2	5			1	1	0	0	0	deceased
American Indian/Alaskan Native	0	0	0	0	0	0	0	0	0	0	0		1	0	1	0	1	0	0	0		0	0	0	0	0	0	0			1	0	0	0	1	RCC	0	0	0	2	0			4	1	1	7	1	deceased
American Indian/Alaskan Native	0	0	0	0	0	0	0	0	0	0	0		1	1	0	1	1	0	0	0		0	0	0	0	0	0	1	2	0	0	0	0	0	1	Pancreatic	0	1	1	1	0			3	1	1	6	1	deceased
White	3	1	0	0	1	0	0	0	0	0	1	Skin	1	1	0	1	1	0	0	0		0	0	0	0	0	0	0			0	0	0	0	0		1	1	0	3.5	5			2	1	0	0	0	deceased
White	0	0	0	0	0	0	0	0	0	0	0		0	1	1	1	1	1	1	0		0	0	0	0	1	0	1	2	2	1	0	0	0	0		1	1	0	3	0			2	1	1	1	0	deceased
White	0	0	0	0	0	0	0	0	0	0	0		1	0	1	1	1	0	0	0		0	0	0	0	0	0	0			1	0	0	0	0		0	0	1	2.5	5			0	0	0	0	0	deceased
American Indian/Alaskan Native	0	0	0	0	0	0	0	0	0	0	0		1	1	1	1	1	0	0	0		0	0	0	0	0	0	0			0	0	0	0	0		1	0	0	1.5	5			3	1	0	0	0	deceased
White	3	1	0	0	1	0	0	0	0	0	0		1	0	0	0	1	0	0	1	2	0	0	0	0	0	0	1	1	2	1	0	0	0	0		1	0	0	1	10			2	1	1	1	0	deceased
American Indian/Alaskan Native	0	0	0	0	0	0	0	0	0	0	0		1	1	0	1	1	0	0	0		0	0	0	0	0	0	1	2	0	0	0	0	0	0		0	0	1	2	0	100		9	1	1	8	0	deceased
White	4	1	0	0	0	1	0	0	0	1	0		1	0	0	0	1	0	0	0		0	0	0	0	0	0	0			0	0	0	0	1	Skin Cx	0	0	0	2.5	0			0	0	1	1	0	living
American Indian/Alaskan Native	1,6	1	1	0	0	0	0	1	1	0	0		1	1	1	1	1	0	0	0		0	0	0	0	0	0	1	2	2	0	0	0	0	0		0	1	1	4	5			2	1	1	1	0	deceased
White	0	0	0	0	0	0	0	0	0	0	0		1	0	1	0	0	0	0	0		0	0	0	0	0	0	0			1	0	0	0	0		0	1	0	2	0			1	1	0	0	0	living
White	6	1	0	0	0	0	0	1	0	0	0		1	1	1	1	1	0	0	0		0	0	0	1	0	1	1	3	0	1	0	0	0	1	Lung Cancer	0	1	1	4	10			2	1	1	3	1	living
American Indian/Alaskan Native	5	1	0	0	0	0	1	0	0	1	0		0	1	2	1	1	1	1	0		0	0	0	0	1	0	1	2	3	0	0	0	0	0		1	0	0	2	0			0	0	1	1	0	deceased
White	0	0	0	0	0	0	0	0	0	0	0		0	0	1	0	0	0	0	0		0	0	0	0	0	0	0			0	0	0	0	0		0	0	0	2.5	0			2	1	1	2	0	living
White	4	1	0	0	0	1	0	0	0	1	1	Colon	1	1	2	1	1	0	0	0		0	0	0	0	0	0	1	2	2	0	0	0	0	0		0	1	0	0	0		175	5	1	1	6	1	living
White	0	0	0	0	0	0	0	0	0	0	1	Skin	1	0	0	0	0	0	0	0		0	0	0	0	0	0	0			0	0	0	0	1	Skin	1	0	1		5			1	1	0	0	0	deceased
White	0	0	0	0	0	0	0	0	0	0	0		1	0	1	0	0	0	0	0		0	0	0	0	0	0	0			0	0	0	0	0		0	1	1	2	0			0	0	0	0	0	deceased
American Indian/Alaskan Native	0	0	0	0	0	0	0	0	0	0	0		1	0	0	0	1	0	0	0		0	0	0	0	0	0	0			1	0	0	0	0		0	0	1	2	5			9	1	1	8	0	living
White	3	1	0	0	1	0	0	0	0	0	0		0	0	1	0	1	0	0	0		0	0	0	0	0	0	1	3,4	2	0	0	0	0	0		0	0	1	2.5	5			4	1	1	7	0	deceased
American Indian/Alaskan Native	0	0	0	0	0	0	0	0	0	0	0		0	1	1	1	1	0	0	0		0	0	0	0	0	0	1	2	2	0	0	0	0	0		1	0	0	4	0			1	1	1	4	1	deceased
White	0	0	0	0	0	0	0	0	0	0	0		1	0	0	0	1	0	0	0		0	0	0	0	0	0	1	2	2	1	0	0	0	1	Prostate	1	1	0	2	5			1	1	1	3	0	living
American Indian/Alaskan Native	0	0	0	0	0	0	0	0	0	0	0		0	0	0	0	0	0	0	0		0	0	0	1	0	1	0			0	0	0	0	0		0	0	0	2	5			0	0	0	0	0	deceased
White	0	0	0	0	0	0	0	0	0	0	0		1	0	0	0	0	0	0	0		0	0	0	0	0	0	1	2	2	0	0	0	0	0		1	0	0	5	5			0	0	1	1	0	living
White	0	0	0	0	0	0	0	0	0	0	1	Bladder	1	0	1	0	0	0	0	0		0	0	0	0	0	0	0			0	1	0	1	0		0	0	0	1	7.5			2	1	0	0	0	deceased
White	0	0	0	0	0	0	0	0	0	0	0		1	0	0	1	1	0	0	0		0	0	0	0	0	0	0			0	0	0	0	0		1	0	0	1	0			0	0	0	0	0	deceased
American Indian/Alaskan Native	0	0	0	0	0	0	0	0	0	0	0		1	1	0	1	1	0	0	0		0	0	0	0	0	0	1	2	2	0	0	0	0	0		0	1	1	2.5	0			3	1	1	3	0	deceased
American Indian/Alaskan Native	0	0	0	0	0	0	0	0	0	0	0		1	0	0	1	1	0	0	0		0	0	0	0	0	0	0			1	0	0	0	0		0	0	0	2	10			0	0	0	0	0	deceased
American Indian/Alaskan Native	0	0	0	0	0	0	0	0	0	0	0		1	1	1	1	1	0	0	0		0	0	0	0	0	0	0			0	0	0	0	0		0	0	1	5	0			0	0	0	0	0	deceased
American Indian/Alaskan Native	0	0	0	0	0	0	0	0	0	0	0		1	1	0	1	1	0	0	0		0	0	0	0	0	0	0			1	0	0	0	0		0	0	1	3	0			0	0	0	0	0	deceased
White	1	1	1	0	0	0	0	0	1	0	1	Breast	0	1	1	1	1	0	0	0		0	0	0	0	0	0	1	2	0	0	0	0	0	0		1	1	1	2	5			0	0	1	1	0	deceased
White	0	0	0	0	0	0	0	0	0	0	1	Prostate	1	0	0	0	1	0	0	0		0	0	0	0	0	0	0			1	0	0	0	1	Esophagus	1	1	0	4	5			4	1	1	2	0	deceased
White	0	0	0	0	0	0	0	0	0	0	0		1	0	1	0	1	0	0	0		0	0	0	0	0	0	0			1	0	0	0	0		0	0	0	3	0			0	0	0	0	0	living
White	0	0	0	0	0	0	0	0	0	0	0		1	0	0	0	0	0	0	0		0	0	0	0	0	0	1	3	2	0	0	0	0	0		0	0	0	2.5	5			3	1	1	1	0	living
White	0	0	0	0	0	0	0	0	0	0	0		1	0	2	0	1	0	0	0		0	0	0	0	0	0	1	1	2	0	0	0	0	0		0	0	1	4	0			2	1	1	2	0	deceased
White	3	1	0	0	1	0	0	0	0	0	0		1	0	1	0	0	0	0	0		0	0	0	0	0	0	0			0	0	0	0	0		0	0	0	5	0			2	1	1	2	0	living
American Indian/Alaskan Native	1	1	1	0	0	0	0	0	1	0	0		1	1	0	1	1	0	0	0		0	0	0	0	0	0	0			0	1	0	1	0		0	0	0	8	0			1	1	1	1	0	deceased
White	0	0	0	0	0	0	0	0	0	0	0		1	0	0	0	1	0	0	0		0	0	0	0	0	0	1	2	1	0	0	0	0	0		0	0	1	3.5	5			0	0	1	1	0	living
White	0	0	0	0	0	0	0	0	0	0	0		0	0	0	0	1	0	0	0		0	0	0	0	0	0	0			0	0	0	0	0		0	0	1	1	0			1	1	0	0	0	living
American Indian/Alaskan Native	1,4	1	1	0	0	1	0	0	1	1	0		1	1	1	1	1	0	0	0		0	0	0	0	0	0	0			0	0	0	0	0		1	1	1	3	0			1	1	1	1	0	deceased
White	5	1	0	0	0	0	1	0	0	1	0		1	1	1	0	1	0	0	0		0	0	0	0	0	0	0			0	0	0	0	0		1	0	0	1.5	0			4	1	1	2	1	deceased
White	0	0	0	0	0	0	0	0	0	0	0		0	0	0	0	1	0	0	0		0	0	0	0	0	0	0			0	0	0	0	0		0	1	1	12	0			0	0	0	0	0	living
White	0	0	0	0	0	0	0	0	0	0	0		1	0	0	0	0	0	0	0		0	0	0	0	0	0	0			0	1	0	1	0		0	0	0	4	5			1	1	1	1	0	living
White	0	0	0	0	0	0	0	0	0	0	0		1	0	1	0	1	0	0	0		0	0	0	0	0	0	0			1	0	0	0	0		0	1	0	4	5			4	1	1	2	0	living
White	1	1	1	0	0	0	0	0	1	0	1	BCC Skin	1	0	1	0	1	0	0	1	1	0	1	0	0	0	1	0			0	0	0	0	1	MDS	1	0	0	1	10	50		3	1	1	4	1	living
American Indian/Alaskan Native	0	0	0	0	0	0	0	0	0	0	0		1	0	1	0	1	0	0	0		0	0	0	0	0	0	0			0	1	0	1	0		0	0	0	4	10			1	1	0	0	0	deceased
American Indian/Alaskan Native	0	0	0	0	0	0	0	0	0	0	0		1	1	0	1	1	0	0	0		0	0	0	0	0	0	0			0	0	0	0	0		0	1	0	5	0			0	0	1	1	0	deceased
American Indian/Alaskan Native	0	0	0	0	0	0	0	0	0	0	0		1	0	1	0	1	0	0	0		0	0	0	0	0	0	0			0	1	0	1	0		0	0	0	2	5			0	0	0	0	0	deceased
White	0	0	0	0	0	0	0	0	0	0	0		1	0	1	0	0	0	0	0		0	1	0	0	0	1	1	2	0	0	0	0	0	0		0	1	0	15	0			6	1	1	1	0	deceased
White	1,2,3	1	1	1	1	0	0	0	1	0	1	oncocytoma	1	0	0	1	1	0	0	1	2	0	0	0	0	0	0	0			0	1	0	1	0		1	0	0	0	5			3	1	1	5	0	deceased
White	0	0	0	0	0	0	0	0	0	0	1	Amyloid	0	0	1	1	0	0	0	0		0	0	0	0	0	0	0			1	0	0	0	0		0	0	0	5	10			0	0	1	1	0	deceased
American Indian/Alaskan Native	2	1	0	1	0	0	0	0	1	0	0		1	1	1	1	1	0	0	0		0	0	0	0	0	0	1	2	2	0	0	0	0	0		0	1	0	1	0			3	1	1	2	0	deceased
White	0	0	0	0	0	0	0	0	0	0	1	Skin	0	0	1	0	0	0	0	0		0	0	0	0	0	0	0			0	1	0	1	0		0	0	0	2	0			1	1	1	1	0	deceased
American Indian/Alaskan Native	0	0	0	0	0	0	0	0	0	0	0		1	1	1	1	1	0	0	0		0	0	0	0	0	0	0			0	0	0	0	0		1	1	1	1	0			2	1	0	0	0	deceased
American Indian/Alaskan Native	0	0	0	0	0	0	0	0	0	0	0		1	1	1	1	1	0	0	1	2	0	0	0	0	0	0	1	4	2	0	0	0	0	0		0	0	1	4	5			1	1	1	3	0	deceased
White	0	0	0	0	0	0	0	0	0	0	0		1	0	0	0	1	0	0	0		0	0	0	0	0	0	0			0	0	0	0	0		1	1	1	1.5	0			0	0	0	0	0	deceased
White	5	1	0	0	0	0	1	0	0	1	0		1	1	1	1	1	0	0	0		0	0	0	0	0	0	0			0	0	0	0	0		1	0	1	5	5			3	1	1	4	0	deceased
White	1	1	1	0	0	0	0	0	1	0	1	Prostate	1	0	0	0	1	1	1	1	1,2	0	0	0	1	1	1	1	3	2	0	0	0	0	0		1	0	0	1.5	0			5	1	1	7	0	living
American Indian/Alaskan Native	0	0	0	0	0	0	0	0	0	0	0		1	0	2	0	0	0	0	0		0	0	0	0	0	0	0			0	0	0	0	0		0	0	0	2	5			0	0	0	0	0	deceased
American Indian/Alaskan Native	0	0	0	0	0	0	0	0	0	0	0		0	0	0	0	1	0	0	0		0	0	0	0	0	0	1	4	0	1	0	0	0	0		0	0	1	2	5			3	1	1	2	0	deceased
White	0	0	0	0	0	0	0	0	0	0	1	Skin	1	1	0	0	1	0	0	0		0	0	0	0	0	0	1	3	0	0	0	0	0	0		0	0	0	2.5	5			0	0	0	0	0	living
American Indian/Alaskan Native	0	0	0	0	0	0	0	0	0	0	0		1	0	0	0	1	0	0	0		0	0	0	0	0	0	1	3	0	0	0	0	0	0		0	1	1	1	5			2	1	0	0	0	deceased
White	1	1	1	0	0	0	0	0	1	0	0	0	1	0	2	0	1	1	0	0		0	0	0	0	1	0	0			1	0	0	0	0		1	1	1	2.5	5			3	1	1	4	0	deceased
American Indian/Alaskan Native	4	1	0	0	0	1	0	0	0	1	0		1	1	1	1	1	0	0	0		0	0	0	0	0	0	1	2	0	0	0	0	0	1	RCC	0	1	1	2	5			1	1	1	2	0	deceased
White	0	0	0	0	0	0	0	0	0	0	0		0	0	0	0	1	0	0	0		0	0	0	0	0	0	0			1	0	0	0	0		0	0	1	1	20			2	1	1	3	0	deceased
White	2,3,4	1	0	1	1	1	0	0	1	1	0		1	0	0	0	1	0	0	0		0	0	0	0	0	0	0			0	0	0	0	0		0	1	1	2.5	0			1	1	1	1	0	deceased
American Indian/Alaskan Native	1	1	1	0	0	0	0	0	1	0	0		1	1	0	1	1	0	0	0		0	0	0	0	0	0	0			1	0	0	0	0		1	1	1	1	0			1	1	1	3	0	deceased
American Indian/Alaskan Native	3,5	1	0	0	1	0	1	0	0	1	0		1	1	0	1	1	0	0	0		0	0	0	0	0	0	1	2	0	0	1	0	1	0		1	1	1	2	0			0	0	0	0	0	deceased
White	0	0	0	0	0	0	0	0	0	0	0		1	1	1	1	1	0	0	0		0	0	0	0	0	0	0			1	1	0	1	0		0	0	1	2	5			0	0	0	0	0	deceased
American Indian/Alaskan Native	0	0	0	0	0	0	0	0	0	0	0		1	0	0	0	1	0	0	0		0	0	0	0	0	0	1	3	0	0	1	0	1	0		0	0	1	1	5	100		2	1	1	3	0	deceased
American Indian/Alaskan Native	0	0	0	0	0	0	0	0	0	0	1	Lymphoma	1	0	1	0	0	0	0	0		0	0	0	0	0	0	0			0	0	0	0	0		0	0	0	4	0			0	0	0	0	0	living
White	1,4	1	1	0	0	1	0	0	1	1	1	vulvar	1	0	0	0	1	0	0	0		0	0	0	0	0	0	0			0	0	0	0	0		0	1	1	3	5			6	1	1	6	0	deceased
White	0	0	0	0	0	0	0	0	0	0	0		1	0	0	0	1	0	0	0		0	0	0	0	0	0	0			0	0	0	0	0		0	0	0	3	0			2	1	1	1	0	living
White	0	0	0	0	0	0	0	0	0	0	0		1	0	0	0	1	0	0	0		0	0	0	0	0	0	0			0	0	0	0	0		1	1	1	1				2	1	0	0	0	living
White	0	0	0	0	0	0	0	0	0	0	1	RCC, Lymphoma	1	0	0	0	1	0	0	0		0	0	0	0	0	0	0			0	0	0	0	0		0	0	1	3.5	0			2	1	1	3	0	living
American Indian/Alaskan Native	0	0	0	0	0	0	0	0	0	0	0		1	1	0	1	1	1	1	0		0	0	0	0	1	0	1	2	2	0	0	0	0	0		1	1	1	1	5			4	1	1	4	0	deceased
White	0	0	0	0	0	0	0	0	0	0	0		0	0	0	0	0	0	0	0		0	0	0	0	0	0	0			0	0	0	0	0		0	0	0	4	0			1	1	0	0	0	living
White	0	0	0	0	0	0	0	0	0	0	1	Melanoma	1	1	1	1	1	0	0	0		0	0	0	0	0	0	0			0	0	0	0	0		0	1	1	8	0			3	1	0	0	0	living
White	0	0	0	0	0	0	0	0	0	0	0		1	0	0	0	1	0	0	0		0	0	0	0	0	0	0			1	1	0	1	0		0	0	0	6	5			3	1	1	2	0	deceased
American Indian/Alaskan Native	0	0	0	0	0	0	0	0	0	0	0		1	1	0	1	1	0	0	0		0	0	0	0	0	0	0			1	0	0	0	0		1	0	0	2	5			0	0	0	0	0	deceased
White	0	0	0	0	0	0	0	0	0	0	0		0	0	0	1	0	0	0	0		0	0	0	0	0	0	1	1	2	1	0	0	0	0		0	0	0	6	5			1	1	1	1	0	deceased
American Indian/Alaskan Native	0	0	0	0	0	0	0	0	0	0	0		1	1	1	1	1	0	0	0		0	0	0	0	0	0	1	4	0	1	0	0	0	0		0	0	0	2	0			0	0	0	0	0	living
American Indian/Alaskan Native	1	1	1	0	0	0	0	0	1	0	0		1	1	0	0	1	0	0	0		0	0	0	0	0	0	0			0	1	0	1	0		0	0	1	1	0			0	0	0	0	0	deceased
American Indian/Alaskan Native	0	0	0	0	0	0	0	0	0	0	0		1	0	0	0	1	0	0	0		0	0	0	0	0	0	1	3	0	0	0	0	0	0		0	0	0	7	5			25	1	1	19	0	deceased
White	0	0	0	0	0	0	0	0	0	0	0		1	0	0	0	1	0	0	0		0	0	0	0	0	0	1	2	0	0	0	0	0	0		0	1	1	2	5			22	1	1	20	0	living
American Indian/Alaskan Native	1,2,5	1	1	1	0	0	1	0	1	1	0		1	1	1	1	1	1	0	0		0	0	0	0	1	0	0			0	0	0	0	0		1	0	1	1	0			0	0	0	0	0	deceased
White	5	1	0	0	0	0	1	0	0	1	1	Adrenal	1	0	1	0	1	0	0	0		0	0	0	0	0	0	0			0	0	0	0	0		0	0	1	1.5	0			1	1	0	0	1	living
American Indian/Alaskan Native	4	1	0	0	0	1	0	0	0	1	0		1	0	0	0	0	0	0	0		0	0	0	0	0	0	1	2	0	0	0	0	0	0		0	0	0	1.5	5			2	1	1	1	0	deceased
White	1,5	1	1	0	0	0	1	0	1	1	0		1	0	1	0	1	1	0	0		0	0	0	0	1	0	1	2	0	0	1	0	1	0		0	1	1	2.5	0			0	0	0	0	0	living
American Indian/Alaskan Native	1,5,6	1	1	0	0	0	1	1	1	1	0		1	1	0	1	1	0	0	0		0	0	0	0	0	0	1	1	2	1	0	0	0	0		0	0	0	2	10			3	1	1	6	1	deceased
White	0	0	0	0	0	0	0	0	0	0	0		1	1	0	1	1	1	1	1	2	0	1	0	0	1	1	1	4	1	0	0	0	0	0		0	1	1	1	0			4	1	1	10	0	deceased
American Indian/Alaskan Native	0	0	0	0	0	0	0	0	0	0	0		1	0	1	0	1	0	0	0		0	0	0	1	0	1	1	3	0	0	1	0	1	0		0	0	0	1	0			0	0	1	1	0	deceased
American Indian/Alaskan Native	0	0	0	0	0	0	0	0	0	0	0		1	0	0	0	1	0	0	0		0	0	0	0	0	0	1	2	0	0	0	0	0	0		0	0	1	3	0			0	0	0	0	0	living
American Indian/Alaskan Native	0	0	0	0	0	0	0	0	0	0	0		1	1	0	1	1	0	0	0		0	0	0	0	0	0	1	2	2	1	0	0	0	0		0	0	1	2	0			2	1	1	6	1	deceased
White	0	0	0	0	0	0	0	0	0	0	0		1	0	0	0	1	0	0	0		0	0	1	0	0	1	0			0	0	0	0	0		1	1	1	1	0			0	0	0	0	0	deceased
White	0	0	0	0	0	0	0	0	0	0	0		1	0	1	0	1	0	0	0		0	0	0	0	0	0	0			0	0	0	0	0		0	1	1	1	5			1	1	1	2	0	deceased
American Indian/Alaskan Native	0	0	0	0	0	0	0	0	0	0	0		1	0	1	0	1	0	0	0		0	0	0	0	0	0	0			0	0	0	0	0		0	0	0	4	5			0	0	1	4	0	living
White	0	0	0	0	0	0	0	0	0	0	1	Colon	0	0	1	0	0	0	0	0		0	0	0	0	0	0	0			0	0	0	0	0		0	0	0	3	0			4	1	1	3	0	living
White	4	1	0	0	0	1	0	0	0	1	0		1	0	0	0	1	0	0	0		0	1	0	0	0	1	0			0	0	0	0	1	SCC H&N	1	0	0	5	5			12	1	1	11	1	living
White	0	0	0	0	0	0	0	0	0	0	0		0	0	1	0	1	0	0	0		0	0	0	0	0	0	0			1	0	0	0	0		1	1	1	2	5			3	1	0	0	0	deceased
American Indian/Alaskan Native	0	0	0	0	0	0	0	0	0	0	0		1	1	1	1	1	0	0	0		0	0	0	0	0	0	1	2	2	0	0	0	0	0		0	0	0	0	0			2	1	1	5	1	deceased
American Indian/Alaskan Native	3	1	0	0	1	0	0	0	0	0	0		1	1	0	1	1	0	0	1	2	0	0	0	0	0	0	1	2	2	0	0	0	0	0		0	0	0	1	5			10	1	1	12	1	deceased
White	0	0	0	0	0	0	0	0	0	0	0		1	0	0	0	1	0	0	0		0	0	0	0	0	0	0			0	0	0	0	0		1	0	1	4	0			2	1	1	2	0	deceased
American Indian/Alaskan Native	0	0	0	0	0	0	0	0	0	0	0		1	1	0	0	0	0	0	0		0	0	0	0	0	0	0			0	0	0	0	0		0	0	0	2.5	5			0	0	0	0	0	deceased
American Indian/Alaskan Native	0	0	0	0	0	0	0	0	0	0	0		0	0	1	0	1	0	0	0		0	0	0	0	0	0	0			0	0	0	0	0		0	0	0	6	5			1	1	1	2	0	living
American Indian/Alaskan Native	0	0	0	0	0	0	0	0	0	0	0		1	1	0	1	1	0	0	0		0	0	0	0	0	0	1	2	2	0	0	0	0	0		0	0	1	1.5	0			1	1	0	0	0	deceased
American Indian/Alaskan Native	0	0	0	0	0	0	0	0	0	0	0		1	0	0	0	1	0	0	0		0	0	0	0	0	0	1	2	0	1	0	0	0	0		1	1	0	1	0			1	1	1	1	0	deceased
American Indian/Alaskan Native	0	0	0	0	0	0	0	0	0	0	0		1	1	1	1	1	0	0	0		0	0	0	0	0	0	1	2	2	1	0	0	0	0		0	1	1	3	10			0	0	1	1	0	deceased
American Indian/Alaskan Native	2	1	0	1	0	0	0	0	1	0	0		1	1	1	1	1	0	0	0		0	0	0	0	0	0	1	2	2	0	0	0	0	0		0	1	1	2	5			0	0	1	1	1	deceased
American Indian/Alaskan Native	0	0	0	0	0	0	0	0	0	0	0		1	1	0	1	1	0	0	1	1	0	0	0	0	0	0	1	2	3	0	0	0	0	1	Multiple Myeloma	0	0	1	1.5	10			1	1	1	5	1	deceased
American Indian/Alaskan Native	0	0	0	0	0	0	0	0	0	0	0		1	0	0	0	1	0	0	0		0	0	0	0	0	0	0			0	0	0	0	0		0	0	1	0	0			2	1	1	4	0	deceased
American Indian/Alaskan Native	1,3	1	1	0	1	0	0	0	1	0	0		0	1	0	1	1	0	0	0		0	0	0	0	0	0	1	2	0	1	0	0	0	0		1	1	1	1	5			1	1	0	0	0	deceased
American Indian/Alaskan Native	0	0	0	0	0	0	0	0	0	0	0		1	1	1	1	1	0	0	0		0	0	0	0	0	0	1	3	0	0	1	1	1	0		0	0	0	4	0			1	1	1	1	1	living
American Indian/Alaskan Native	0	0	0	0	0	0	0	0	0	0	0		1	0	0	0	1	0	0	0		0	0	0	0	0	0	0			0	1	0	1	0		0	0	0	4	0			0	0	0	0	0	living
White	0	0	0	0	0	0	0	0	0	0	0		1	0	0	0	1	0	0	0		0	0	0	0	0	0	0			0	0	0	0	0		0	0	0	3	5			1	1	1	1	0	deceased
American Indian/Alaskan Native	0	0	0	0	0	0	0	0	0	0	0		0	1	1	1	0	0	0	0		0	0	0	0	0	0	0			1	0	0	0	0		1	1	0	3	5			4	1	1	2	0	deceased
American Indian/Alaskan Native	0	0	0	0	0	0	0	0	0	0	0		1	1	1	1	1	0	0	0		0	0	0	0	0	0	1	2	2	0	0	1	1	1	CNS Lymphoma	0	0	1	0.5	10			1	1	1	2	0	deceased
American Indian/Alaskan Native	0	0	0	0	0	0	0	0	0	0	0		1	1	1	1	1	0	0	0		0	0	0	0	0	0	1	3	0	0	0	0	0	0		1	1	0	3	0			0	0	0	0	0	living
American Indian/Alaskan Native	0	0	0	0	0	0	0	0	0	0	0		1	1	0	1	1	0	0	0		0	0	0	0	0	0	0			0	0	0	0	0		0	1	1	5	5			0	0	0	0	0	deceased
American Indian/Alaskan Native	0	0	0	0	0	0	0	0	0	0	0		1	0	0	1	1	0	0	0		0	0	0	0	0	0	0			0	0	0	0	0		1	1	1	2	0			1	1	1	1	0	deceased
American Indian/Alaskan Native	0	0	0	0	0	0	0	0	0	0	0		1	1	1	0	0	0	0	0		0	0	0	0	0	0	0			0	0	0	0	0		0	0	0	6	4			1	1	1	1	0	living
American Indian/Alaskan Native	0	0	0	0	0	0	0	0	0	0	0		1	1	1	1	1	0	0	0		0	0	0	0	0	0	0			0	0	0	0	0		0	0	1	8				0	0	1	1	0	living
American Indian/Alaskan Native	0	0	0	0	0	0	0	0	0	0	0		1	1	0	1	1	0	0	0		0	0	0	0	0	0	1	2	1	0	0	0	0	0		0	1	1	1	0			6	1	1	6	0	deceased
American Indian/Alaskan Native	1	1	1	0	0	0	0	0	1	0	0		1	1	0	1	1	1	0	0		1	0	0	0	1	0	0			1	0	0	0	0		1	1	1	2	5			23	1	1	20	0	deceased
American Indian/Alaskan Native	0	0	0	0	0	0	0	0	0	0	0		1	0	0	0	1	0	0	0		0	0	0	0	0	0	0			0	1	0	1	0		0	0	1	2	5			1	1	1	2	1	living
American Indian/Alaskan Native	5	1	0	0	0	0	1	0	0	1	0		1	1	2	1	1	0	0	0		0	0	0	0	0	0	1	2	2	0	1	0	1	0		1	1	1	2	5			1	1	0	0	0	deceased
American Indian/Alaskan Native	0	0	0	0	0	0	0	0	0	0	0		1	1	1	1	1	0	0	0		0	0	0	0	0	0	0			0	0	0	0	0		0	1	1	8	0			0	0	0	0	0	deceased
American Indian/Alaskan Native	0	0	0	0	0	0	0	0	0	0	0		1	1	0	1	1	0	0	0		0	0	0	0	0	0	0			0	0	0	0	0		1	1	1	2	0			0	0	0	0	1	living
White	1	1	1	0	0	0	0	0	1	0	0		1	1	1	1	1	0	0	0		0	0	0	0	0	0	1	3	0	0	0	0	0	0		1	1	0	1	5			0	0	0	0	0	living
American Indian/Alaskan Native	4	1	0	0	0	1	0	0	0	1	0		1	1	1	1	1	0	0	0		0	0	0	0	0	0	1	2,3	2	1	0	0	0	0		0	0	0	3	5			3	1	1	3	0	deceased
American Indian/Alaskan Native	0	0	0	0	0	0	0	0	0	0	0		1	0	0	0	1	0	0	0		0	0	0	0	0	0	0			0	0	0	0	0		0	0	1	4	0			0	0	1	1	0	living
American Indian/Alaskan Native	0	0	0	0	0	0	0	0	0	0	0		1	1	1	1	1	0	0	0		0	0	0	0	0	0	1	2	2	0	1	0	1	0		0	1	1	6	10			1	1	1	1	0	deceased
American Indian/Alaskan Native	0	0	0	0	0	0	0	0	0	0	1	Testicular	1	0	0	0	1	0	0	0		0	0	0	0	0	0	1	2	2	0	0	0	0	0		1	0	1	4	0			0	0	0	0	0	living
American Indian/Alaskan Native	0	0	0	0	0	0	0	0	0	0	0		1	1	1	1	1	0	0	0		0	0	0	0	0	0	0			1	0	0	0	0		0	0	1	5	5			0	0	0	0	0	deceased
American Indian/Alaskan Native	0	0	0	0	0	0	0	0	0	0	0		1	1	1	1	1	0	0	0		0	0	0	0	0	0	1	2	0	0	0	0	0	0		0	0	1	3	0			2	1	1	3	0	living
American Indian/Alaskan Native	0	0	0	0	0	0	0	0	0	0	0		1	0	0	0	1	0	0	0		0	0	0	0	0	0	0			1	0	0	0	0		0	0	0	2	0			1	1	1	1	0	living
White	0	0	0	0	0	0	0	0	0	0	0		0	0	1	0	0	0	0	0		0	0	0	0	0	0	0			0	0	0	0	0		0	0	0	6	0			7	1	1	9	0	deceased
White	0	0	0	0	0	0	0	0	0	0	0		1	0	1	0	0	0	0	0		0	0	0	0	0	0	1	2	0	0	0	0	0	0		1	0	0	2	5			0	0	1	3	0	deceased
American Indian/Alaskan Native	0	0	0	0	0	0	0	0	0	0	0		1	0	1	0	1	0	0	0		0	0	0	0	0	0	0			0	0	0	0	0		0	0	0	2	5			0	0	0	0	0	living
American Indian/Alaskan Native	0	0	0	0	0	0	0	0	0	0	0		1	1	1	1	1	0	0	0		0	0	0	0	0	0	1	2	2	0	0	0	0	0		1	0	1	2	5			0	0	0	0	0	deceased
American Indian/Alaskan Native	0	0	0	0	0	0	0	0	0	0	0		1	0	1	0	1	0	0	0		0	0	0	0	0	0	0			0	0	0	0	0		0	0	0	2.5	0			1	1	1	1	0	deceased
American Indian/Alaskan Native	0	0	0	0	0	0	0	0	0	0	0		1	1	0	1	1	0	0	0		0	0	0	0	0	0	0			0	1	0	1	0		0	0	1	4	5			0	0	0	0	0	deceased
White	0	0	0	0	0	0	0	0	0	0	0		0	0	1	0	0	0	0	0		0	0	0	0	0	0	1	2	0	0	1	0	1	0		0	0	0	0	0	0	0	8	1	1	6	0	living
American Indian/Alaskan Native	0	0	0	0	0	0	0	0	0	0	0		1	1	1	1	1	0	0	0		0	0	0	0	0	0	1	2	2	1	1	0	1	0		1	0	1	6	5			1	1	1	8	0	deceased
American Indian/Alaskan Native	0	0	0	0	0	0	0	0	0	0	0		1	0	0	0	1	0	0	0		0	0	0	0	0	0	1	4	1	0	1	0	1	0		0	0	1	6	0			2	1	1	4	0	deceased
American Indian/Alaskan Native	4	1	0	0	0	1	0	0	0	1	1	Thyroid	1	0	1	0	0	0	0	0		0	0	0	0	0	0	1	4	0	0	0	0	0	0		0	0	0	6	0			0	0	1	1	0	deceased
American Indian/Alaskan Native	3	1	0	0	1	0	0	0	0	0	1	RCC	1	1	1	1	1	0	0	0		0	0	0	0	0	0	1	4	1	0	0	0	0	0		0	1	1	2	0			1	1	1	1	1	deceased
American Indian/Alaskan Native	0	0	0	0	0	0	0	0	0	0	0		1	1	1	1	1	0	0	0		0	0	0	0	0	0	1	2	2	0	0	0	0	0		1	0	0	2				2	1	1	2	0	deceased
American Indian/Alaskan Native	0	0	0	0	0	0	0	0	0	0	0		0	1	0	1	1	0	0	0		0	1	0	0	0	1	0			0	1	0	1	0		0	0	1	7	0			0	0	0	0	0	living
American Indian/Alaskan Native	0	0	0	0	0	0	0	0	0	0	0		1	1	1	1	0	0	0	0		0	0	0	0	0	0	0			0	0	0	0	0		0	0	1	3	5			2	1	1	1	0	deceased
American Indian/Alaskan Native	0	0	0	0	0	0	0	0	0	0	0		1	1	0	1	1	0	0	0		0	0	0	0	0	0	1	2	2	1	0	0	0	0		0	0	0	1.5	5			1	1	1	3	0	deceased
American Indian/Alaskan Native	3	1	0	0	1	0	0	0	0	0	0		1	1	0	1	1	0	0	1	1	0	0	0	0	0	0	1	2	0	0	0	0	0	0		1	0	1	1.5	5			0	0	1	1	0	deceased
American Indian/Alaskan Native	3	1	0	0	1	0	0	0	0	0	0		1	1	1	1	0	0	0	0		0	0	0	0	0	0	0			0	0	0	0	0		0	1	1	1.5	0			0	0	0	0	0	living
American Indian/Alaskan Native	0	0	0	0	0	0	0	0	0	0	0		1	0	0	0	1	0	0	0		0	0	0	0	0	0	0			1	0	0	0	0		0	0	1	1	5			0	0	0	0	0	deceased
American Indian/Alaskan Native	0	0	0	0	0	0	0	0	0	0	0		0	0	0	0	0	0	0	0		0	0	0	0	0	0	0			0	0	0	0	0		1	1	0	2	5			1	1	1	2	0	deceased
American Indian/Alaskan Native	0	0	0	0	0	0	0	0	0	0	0		1	1	1	1	1	0	0	0		0	0	0	0	0	0	0			0	0	0	0	0		0	1	0	3	5			1	1	1	6	0	deceased
American Indian/Alaskan Native	0	0	0	0	0	0	0	0	0	0	0		1	1	0	1	1	0	0	0		0	0	0	0	0	0	1	2	0	0	0	0	0	0		0	0	0	2	7.5			0	0	0	0	0	deceased
American Indian/Alaskan Native	3	1	0	0	1	0	0	0	0	0	0		1	1	0	1	1	0	0	0		0	0	0	0	0	0	1	2	2	1	1	0	1	0		0	1	1	2	0			1	1	0	0	0	deceased
American Indian/Alaskan Native	0	0	0	0	0	0	0	0	0	0	0		1	1	0	1	1	0	0	0		0	0	0	0	0	0	0			1	0	0	0	0		1	0	1	3	5			0	0	0	0	0	deceased
American Indian/Alaskan Native	0	0	0	0	0	0	0	0	0	0	0		1	1	1	1	1	0	0	0		0	0	0	0	0	0	1	2	2	1	0	0	0	0		0	0	0	4	5			4	1	1	8	0	deceased
American Indian/Alaskan Native	4	1	0	0	0	1	0	0	0	1	0		1	1	0	1	1	1	1	1	1	0	0	0	0	1	0	0			0	0	0	0	0		1	0	1	3	0			1	1	1	6	0	deceased
American Indian/Alaskan Native	0	0	0	0	0	0	0	0	0	0	0		1	1	0	1	1	0	0	0		0	0	0	1	0	1	1	2	1	0	0	0	0	0		1	1	1	4	5			6	1	1	14	0	deceased
American Indian/Alaskan Native	0	0	0	0	0	0	0	0	0	0	0		1	1	1	1	1	0	0	0		0	1	0	0	0	1	1	2	3	0	0	0	0	0		1	1	1	2	5			1	1	1	2	1	deceased
American Indian/Alaskan Native	0	0	0	0	0	0	0	0	0	0	0		1	1	1	1	0	0	0	0		0	0	0	0	0	0	0			0	0	0	0	0		0	1	0	2	0			4	1	1	2	0	deceased
American Indian/Alaskan Native	0	0	0	0	0	0	0	0	0	0	0		1	0	0	0	0	0	0	0		0	0	0	0	0	0	1	2	2	0	0	0	0	0		0	1	0	2.5	0			0	0	1	1	0	deceased
American Indian/Alaskan Native	0	0	0	0	0	0	0	0	0	0	0		1	1	0	1	1	0	0	0		0	0	0	0	0	0	1	2	2	0	0	0	0	0		0	1	1	1.5	5			0	0	1	1	0	deceased
American Indian/Alaskan Native	0	0	0	0	0	0	0	0	0	0	0		1	1	1	1	1	0	0	0		0	0	0	0	0	0	1	2,3	0	0	0	0	0	0		1	1	1	2	5			0	0	0	0	0	living
American Indian/Alaskan Native	1	1	1	0	0	0	0	0	1	0	0		1	1	1	1	1	0	0	0		0	0	0	0	0	0	0			0	1	0	1	0		1	1	0	1	5			0	0	1	1	0	deceased
American Indian/Alaskan Native	0	0	0	0	0	0	0	0	0	0	0		1	1	0	1	1	0	0	0		0	0	0	0	0	0	1	2	1	0	0	0	0	0		0	0	1	4	0			1	1	0	0	0	deceased
American Indian/Alaskan Native	1,5	1	1	0	0	0	1	0	1	1	0		1	1	1	1	1	0	0	0		0	0	0	0	0	0	0			0	0	0	0	0		1	1	1	0	0			0	0	1	1	1	deceased
American Indian/Alaskan Native	0	0	0	0	0	0	0	0	0	0	0		1	1	0	1	1	0	0	0		0	0	0	0	0	0	1	4	2	0	0	0	0	0		0	1	0	2	5			0	0	0	0	0	deceased
American Indian/Alaskan Native	0	0	0	0	0	0	0	0	0	0	0		1	1	1	1	1	0	0	0		0	0	0	0	0	0	0			0	0	0	0	0		1	0	1	2	5			1	1	1	1	0	deceased
American Indian/Alaskan Native	0	0	0	0	0	0	0	0	0	0	0		1	0	0	0	1	0	0	0		0	0	0	0	0	0	0			1	0	0	0	0		0	0	1	1	5			1	1	1	1	0	deceased
American Indian/Alaskan Native	0	0	0	0	0	0	0	0	0	0	0		1	0	0	0	0	0	0	0		0	0	0	0	0	0	0			1	0	0	0	0		0	1	0	1	10			1	1	1	2	0	deceased
American Indian/Alaskan Native	0	0	0	0	0	0	0	0	0	0	0		1	1	0	1	1	0	0	0		0	0	0	0	0	0	0			1	0	0	0	0		0	0	1	1	10			0	0	0	0	0	deceased
American Indian/Alaskan Native	0	0	0	0	0	0	0	0	0	0	0		1	1	0	1	1	1	1	0		0	0	0	0	1	0	1	2	0	1	0	0	0	0		0	1	1	1	5			16	1	1	3	0	deceased
American Indian/Alaskan Native	0	0	0	0	0	0	0	0	0	0	0		1	1	1	1	1	0	0	0		0	0	0	0	0	0	0			0	0	0	0	0		0	0	1	3	0			0	0	0	0	0	deceased
American Indian/Alaskan Native	0	0	0	0	0	0	0	0	0	0	0		1	1	1	1	1	0	0	0		0	0	0	0	0	0	1	2,3	0	0	0	0	0	0		0	1	0	2	5			4	1	1	1	0	deceased
American Indian/Alaskan Native	0	0	0	0	0	0	0	0	0	0	0		1	1	1	1	1	0	0	0		0	0	0	1	0	1	1	2	1,2	0	0	0	0	0		1	0	1	8	5			4	1	1	7	0	deceased
American Indian/Alaskan Native	5	1	0	0	0	0	1	0	0	1	0		1	1	1	1	1	0	0	0		0	0	0	1	0	1	0			0	0	0	0	0		0	0	0	4	0			2	1	1	1	0	deceased
American Indian/Alaskan Native	0	0	0	0	0	0	0	0	0	0	0		0	0	0	0	1	0	0	0		0	0	0	0	0	0	1	2	2	1	0	0	0	0		0	0	0	4	5			0	0	0	0	0	living
American Indian/Alaskan Native	0	0	0	0	0	0	0	0	0	0	0		1	0	0	0	0	0	0	0		0	0	0	0	0	0	0			0	1	0	1	0		0	0	0	6	0			1	1	1	1	0	deceased
American Indian/Alaskan Native	1	1	1	0	0	0	0	0	1	0	0		1	0	0	1	1	0	0	0		0	0	0	0	0	0	0			0	0	0	0	0		1	1	1	4	0			2	1	0	0	0	deceased
American Indian/Alaskan Native	0	0	0	0	0	0	0	0	0	0	0		1	0	2	0	1	0	0	0		0	0	0	0	0	0	1	2	3	1	0	0	0	0		0	1	0	1.5	5			1	1	1	5	0	deceased
American Indian/Alaskan Native	0	0	0	0	0	0	0	0	0	0	0		1	1	1	1	1	0	0	0		0	0	0	0	0	0	0			1	0	0	0	0		0	1	1	2	5			1	1	1	1	0	deceased
American Indian/Alaskan Native	0	0	0	0	0	0	0	0	0	0	0		1	0	2	0	1	0	0	0		0	0	0	1	0	1	0			0	0	0	0	0		1	1	0	3	5			2	1	0	0	0	deceased
American Indian/Alaskan Native	1,5	1	1	0	0	0	1	0	1	1	0		1	1	0	1	1	0	0	1	2	0	0	0	1	0	1	0			0	0	0	0	0		1	1	1	1.5	0			3	1	0	0	0	deceased
American Indian/Alaskan Native	0	0	0	0	0	0	0	0	0	0	0		1	1	0	0	1	0	0	0		0	0	0	0	0	0	1	2	2	0	0	0	0	0		0	1	0	1.5	5			4	1	1	3	0	deceased
American Indian/Alaskan Native	0	0	0	0	0	0	0	0	0	0	0		1	0	0	0	1	0	0	0		0	0	0	0	0	0	1	3	0	0	0	0	0	0		0	0	1	2	0			2	1	0	0	0	living
American Indian/Alaskan Native	0	0	0	0	0	0	0	0	0	0	0		1	1	0	1	1	0	0	0		0	0	0	0	0	0	0			1	0	0	0	0		1	0	1	2.5	5			1	1	1	2	0	deceased
American Indian/Alaskan Native	5	1	0	0	0	0	1	0	0	1	0		1	1	1	1	1	0	0	0		0	0	0	0	0	0	0			1	0	0	0	0		0	1	0	1.5	0			2	1	1	3	0	deceased
American Indian/Alaskan Native	0	0	0	0	0	0	0	0	0	0	0		1	1	1	1	1	0	0	0		0	0	0	0	0	0	0			0	0	0	0	0		0	0	0	4	5			0	0	1	1	0	deceased
American Indian/Alaskan Native	0	0	0	0	0	0	0	0	0	0	0		1	1	1	1	1	0	0	0		0	0	0	0	0	0	1	3	0	0	0	0	0	0		0	0	0	2	0			2	1	1	2	0	deceased
American Indian/Alaskan Native	0	0	0	0	0	0	0	0	0	0	0		1	0	0	0	0	0	0	0		0	0	0	0	0	0	0			0	0	0	0	0		0	0	0	2	0			0	0	0	0	0	living
American Indian/Alaskan Native	1	1	1	0	0	0	0	0	1	0	0		1	1	0	1	0	0	0	0		0	0	0	0	0	0	1	4	2	0	0	0	0	0		0	1	0	1	0			4	1	1	3	0	deceased
American Indian/Alaskan Native	0	0	0	0	0	0	0	0	0	0	0		1	0	1	0	1	0	0	0		0	0	0	0	0	0	1	2,4	2	1	0	0	0	0		0	0	1	1.5	0			2	1	1	5	0	deceased
American Indian/Alaskan Native	5	1	0	0	0	0	1	0	0	1	0		1	1	0	1	1	0	0	0		0	0	0	0	0	0	1	2	2	0	0	0	0	0		0	1	1	3	5			10	1	1	5	0	deceased
American Indian/Alaskan Native	1	1	1	0	0	0	0	0	1	0	0		0	0	0	0	1	0	0	0		0	0	0	0	0	0	0			0	1	0	1	0		0	1	0	2	5			0	0	0	0	0	deceased
American Indian/Alaskan Native	0	0	0	0	0	0	0	0	0	0	0		1	0	0	0	0	0	0	0		0	0	0	0	0	0	1	3	2	0	0	0	0	0		0	0	0	500	5			1	1	1	1	0	deceased
American Indian/Alaskan Native	0	0	0	0	0	0	0	0	0	0	0		1	0	0	0	1	0	0	0		0	0	0	0	0	0	0			1	1	0	1	0		0	0	0	8	5			0	0	0	0	0	deceased
American Indian/Alaskan Native	0	0	0	0	0	0	0	0	0	0	0		1	1	1	1	1	0	0	0		0	0	0	0	0	0	0			0	0	0	0	0		0	0	1	2	0			1	1	0	0	0	deceased
American Indian/Alaskan Native	1	1	1	0	0	0	0	0	1	0	0		1	1	1	1	1	0	0	0		0	0	1	0	0	1	0			0	1	0	1	0		1	0	1	1	0			0	0	0	0	0	deceased
American Indian/Alaskan Native	3	1	0	0	1	0	0	0	0	0	0		1	1	0	1	1	0	0	1	2	0	0	0	0	0	0	1	3	3	0	0	0	0	0		1	0	0	1	5			3	1	1	2	0	deceased
American Indian/Alaskan Native	0	0	0	0	0	0	0	0	0	0	0		1	1	0	1	1	0	0	0		0	0	0	0	0	0	0			1	0	0	0	0		0	1	1	0.5	0			0	0	0	0	0	deceased
American Indian/Alaskan Native	0	0	0	0	0	0	0	0	0	0	0		1	0	0	1	1	0	0	0		0	0	0	0	0	0	0			0	0	0	0	0		1	0	1	4	0			0	0	0	0	0	deceased
American Indian/Alaskan Native	4	1	0	0	0	1	0	0	0	1	1	Thyroid	1	0	1	0	1	0	0	0		0	0	0	0	0	0	0			0	0	0	0	0		0	0	1	1.5	0			0	0	0	0	0	living
American Indian/Alaskan Native	3	1	0	0	1	0	0	0	0	0	0		1	1	0	1	1	0	0	1	1	0	0	0	0	0	0	1	4	1	0	0	0	0	0		0	1	1	2	0			1	1	1	3	0	deceased
American Indian/Alaskan Native	0	0	0	0	0	0	0	0	0	0	0		1	0	0	0	0	0	0	0		0	0	0	0	0	0	1	2	0	0	0	0	0	0		0	0	0	3	0			4	1	1	3	0	living
American Indian/Alaskan Native	4	1	0	0	0	1	0	0	0	1	0		1	1	1	1	1	0	0	0		0	0	0	0	0	0	1	2	0	0	0	0	0	0		1	1	0	3	1			0	0	0	0	0	deceased
American Indian/Alaskan Native	5	1	0	0	0	0	1	0	0	1	0		1	1	1	1	1	0	0	0		0	0	0	0	0	0	1	4	0	0	0	0	0	0		1	0	1	2	0			3	1	1	3	0	deceased
American Indian/Alaskan Native	0	0	0	0	0	0	0	0	0	0	0		1	1	1	1	0	0	0	0		0	0	0	0	0	0	0			0	0	0	0	0		0	0	0	2	5			0	0	0	0	0	deceased
American Indian/Alaskan Native	0	0	0	0	0	0	0	0	0	0	0		1	0	0	0	0	0	0	0		0	0	0	0	0	0	0			0	0	0	0	0		0	1	0	2	5			0	0	0	0	0	deceased
American Indian/Alaskan Native	2,4	1	0	1	0	1	0	0	1	1	0		0	0	0	0	0	1	1	1	1	0	0	0	1	1	1	0			0	0	0	0	0		0	1	1	0	0			5	1	1	5	0	deceased
American Indian/Alaskan Native	1	1	1	0	0	0	0	0	1	0	0		1	1	0	1	1	0	0	1	1	0	0	0	0	0	0	0			0	0	0	0	0		0	1	1	4	0			2	1	1	1	0	living
American Indian/Alaskan Native	0	0	0	0	0	0	0	0	0	0	0		1	0	1	0	0	0	0	0		0	0	0	0	0	0	0			0	0	0	0	0		0	0	0	1	5			0	0	0	0	0	deceased
American Indian/Alaskan Native	0	0	0	0	0	0	0	0	0	0	0		1	1	0	1	1	0	0	0		0	0	0	0	0	0	1	2	2	0	1	0	1	0		0	1	0	1.5	5			12	1	1	9	0	deceased
American Indian/Alaskan Native	1	1	1	0	0	0	0	0	1	0	0		1	1	0	1	1	0	0	0		0	0	0	0	0	0	0			1	0	0	0	0		0	1	0	1	5			1	1	1	3	0	deceased
American Indian/Alaskan Native	0	0	0	0	0	0	0	0	0	0	0		1	1	1	1	0	0	0	0		0	0	0	0	0	0	1	1	0	1	0	0	0	0		0	0	1	1.5	5	50		0	0	0	0	0	deceased
American Indian/Alaskan Native	3	1	0	0	1	0	0	0	0	0	1	RCC	1	0	1	0	1	1	1	1	2	0	0	0	0	1	0	1	2	3	0	0	0	0	0		1	1	1	4	0			12	1	1	6	0	deceased
American Indian/Alaskan Native	0	0	0	0	0	0	0	0	0	0	0		1	1	1	1	0	0	0	0		0	0	0	0	0	0	0			0	0	0	0	0		0	1	0	1	0			0	0	0	0	0	deceased
[truncated: 16 more columns]

## Sheet: Data dictionary
#	Variable	Label
1	MRN	MRN
2	NAME	Name
3	ethnicity	Ethnicity
4	race	Race
5	dob	DOB
6	Date_of_Transplant	Date of Transplant
7	Pre_TX_CVE	Pre-TX CVE
8	cardio_his_yn	Pre-tx history of cardiovascular events (Yes vs. No)
9	cad_mi_pre	Pre-tx CAD and/or MI
10	cabg_pre	Pre-tx CABG
11	hf_pre	Pre-tx HF
12	cva_pre	Pre-tx CVA
13	pvd_pre	Pre-tx PVD
14	cas_pre	Pre-tx carotid or renal artery stenosis
15	cad_mi_cabg_pre	Pre-tx CAD or MI or CABG
16	cva_pvd_pre	Pre-tx CVA or PVD
17	Pre_TX_cancer	Pre-tx Cancer
18	Type_of_Cancer	Type of Cancer
19	HTN	Pre-tx hypertension
20	Diabetes_Pre_TX	Pre-tx Diabetes
21	Smoking_history	Smoking
22	Marital_Status	Marital Status
23	Employment_Status	Employment Status
24	Diabetes_Post_Tx	Post-tx Diabetes
25	HTN_Post_Tx	Post-tx HTN
26	post_TX_CAD	Post-tx CAD
27	AMI	Post-tx AMI
28	Date_of_AMI	Date of AMI
29	HF	Post-tx HF
30	HF_type	Post-tx HF type
31	CABG	CABG
32	CABG_date	CABG date
33	CVA	CVA
34	CVA_date	CVA date
35	TIA	TIA
36	TIA_date	TIA date
37	PVD	PVD
38	PVD_date	PVD date
39	cad_mi_cabg_post	Post-tx CAD or MI or CABG
40	cva_tia_pvd_post	Post-tx CVA or TIA or PVD
41	Infectious_complications	Post-tx Infectious complications
42	Type_of_infection	Post-tx Type of infection
43	Infection_Severity	Infection Severity
44	Date_of_infection
45	BK_infection	BK infection
46	Date_BK	Date BK
47	CMV_viremia	CMV viremia
48	CMV_infection	CMV infection
49	CMV_infection_new	CMV infection (including CMV viremia)
50	Date_of_CMV_infection	Date of CMV infection
51	Malignancy	Malignancy
52	Malignancy_type	Malignancy type
53	Malignancy_date	Malignancy date
54	Statin_at_last_f_u	Statin Use at last FU
55	ASA	ASA
56	Beta_blocker	Beta blocker
57	cellcept_dose	Cellcept dose (mg/day)
58	Prograf_dose_day	Prograf dose/day
59	prednisone_dose	Prednisone dose (g/day)
60	Imuran_dose_day	Imuran dose/day
61	Cyclosporine_dose_day	Cyclosporine dose/day
62	ED_visits_since_Tx	ED visit times since tx
63	ED_visits_since_Tx_yn	ED visit since tx (yes vs. no)
64	Re_Hospitalizations_since_Tx_yn	Re-Hospitalizations since tx (yes vs. no)
65	Re_Hospitalizations_since_Tx	Re-Hospitalizations times since Tx
66	Reason_for_hospitalization	Reason for hospitalization
67	death
68	date_of_death
69	donor_type	donor type
70	age_tx	Age at Transplant
71	Recipient_Gender	Recipient Gender
72	Height__m_	Height (m)
73	Weight__kg_	Weight (kg)
74	BMI	BMI
75	diagnosis_condensed	diagnosis condensed
76	Primary_Diagnosis	Primary Diagnosis
77	Previous_Kidney_Transplants	Previous Kidney Transplants
78	modality_of_dialysis	modality of dialysis
79	length_dialysis	length dialysis
80	UNOS_wait_time	UNOS wait time
81	LOS	Length of Hospital Stay for Kidney Transplant
82	delayed_function	delayed function
83	DGF_dialysis_or_creat_drop__0_3	DGF dialysis or creat drop <0.3
84	DGF_end_date	DGF end date
85	days_DGF	days DGF
86	acute_rejection	acute rejection
87	date_AR	date AR
88	Steroid_Avoidance	Steroid Avoidance
89	induction	induction
90	complications	complications
91	Creatinine_1_Year	Creatinine 1 Year
92	date_of_last_fu
